# Supplementary material for: Investigation of III-Nitride MEMS Pressure Sensor for High-Temperature Applications
Source: Micromachines (Basel). 2026 Jan 28;17(2):177. doi: 10.3390/mi17020177 (PMC12943334; doi:10.3390/mi17020177)
Supplement: Supplementary file 1 [file micromachines-17-00177-s001.zip]

Archive with 1 entries (1 files):
- micromachines-4035440-supplementary.pdf
